# Supplementary material for: Isolation and Characterization of a Highly Virulent Getah Virus Causing Acute Lethal Infection in Neonatal Piglets
Source: Transbound Emerg Dis. 2026 Jul 2;2026:2271732. doi: 10.1155/tbed/2271732 (PMC13329109; doi:10.1155/tbed/2271732)
Supplement: Supplementary file 1 — Supporting Information Table S1: Contains the information of GETV strains used for phylogenetic analysis in this study, including strain names, host species, geographic origins, years of isolation, and GenBank accession numbers. [file TBED-2026-2271732-s001.xlsx]

## Sheet: Sheet1
Supplementary Table S1. Information of Getah virus (GETV) sequences used for phylogenetic analysis in this study.
ID	Name	number	country	group	species
MI-110-C1/Japan/Horse/1978/LC079086	MI-110-C1	LC079086	Japan	Group III	Horse
LEIV_17741_MPR/Mongolia/Mosquito/2007/EF631999	LEIV_17741_MPR	EF631999	Mongolia	Group III	Mosquito
YN2305/China/Cattle/2023/OR371719	YN2305	OR371719	China	Group III	Cattle
SD17/09/China/Pig/2017/MH106780	SD17	MH106780	China	Group III	Pig
HuN1/China/Pig/2017/MF741771	HuN1	MF741771	China	Group III	Pig
GX202005/China/Pig/2020/MZ736794	GX202005	MZ736794	China	Group III	Pig
GD201907-1/China/Pig/2019/MZ736798	GD201907-1	MZ736798	China	Group III	Pig
GX201808/China/Pig/2018/MT269657	GX201808	MT269657	China	Group III	Pig
JX202004/China/Pig/2021/MZ736790	JX202004	MZ736790	China	Group III	Pig
Kochi/01/2005/Japan/Pig/2005/AB859822	Kochi	AB859822	Japan	Group III	Pig
Getah_virus/South_Korea/Pig/2004/NC006558	Getah_virus/South_Korea	NC006558	South_Korea	Group III	Pig
Getah_virus/South_Korea/Pig/2004/AY702913	Getah_virus/South_Korea	AY702913	South_Korea	Group III	Pig
YN0540/China/Mosquito/2007/EU015063	YN0540	EU015063	China	Group III	Mosquito
SC1210/China/Mosquito/2012/LC107870	SC1210	LC107870	China	Group III	Mosquito
NMDK1813-1/China/Mosquito/2018/MW512827	NMDK1813-1	MW512827	China	Group III	Mosquito
NM_JA_F2_18-8L-NH-Cxp-Y-1-1/China/Mosquito/2018/MW246769	NM_JA_F2_18-8L-NH-Cxp-Y-1-1	MW246769	China	Group III	Mosquito
HNzk-XH1/China/Pig/2024/PQ658742	HNzk-XH1	PQ658742	China	Group III	Pig
HNzmd-QS/China/Pig/2024/PQ658746	HNzmd-QS	PQ658746	China	Group III	Pig
HNsq-ZC/China/Pig/2024/PQ658750	HNsq-ZC	PQ658750	China	Group III	Pig
HNlh-LY/China/Pig/2024/PQ658744	HNlh-LY	PQ658744	China	Group III	Pig
HNny-XY/China/Pig/2024/PQ658743	HNny-XY	PQ658743	China	Group III	Pig
HNzz-XM/China/Pig/2024/PQ658747	HNzz-XM	PQ658747	China	Group III	Pig
SC266/China/Pig/2018/MN478487	SC266	MN478487	China	Group III	Pig
GETV-XJ-2019-07/China/Horse/2019/MZ388464	GETV-XJ-2019-07	MZ388464	China	Group III	Horse
SC483/China/Pig/2018/MN478486	SC483	MN478486	China	Group III	Pig
HeB201707/China/Pig/2017/MZ736793	HeB201707	MZ736793	China	Group III	Pig
GDHYLC23/China/Pig/2023/OR487192	GDHYLC23	OR487192	China	Group III	Pig
GETV-HeN202309/China/Pig/2023/PQ034602	GETV-HeN202309	PQ034602	China	Group III	Pig
HN1/China/Pig/2024/PQ463777	HN1	PQ463777	China	Group III	Pig
GETV-QJ_/China/Pig/2024/PQ289630	GETV-QJ	PQ289630	China	Group III	Pig
SC202009/China/Pig/2020/OK423758	SC202009	OK423758	China	Group III	Pig
SC202010/China/Pig/2020/OP004827	SC202010	OP004827	China	Group III	Pig
SCZY202010/China/Pig/2020/OP004828	SCZY202010	OP004828	China	Group III	Pig
SC201807/China/Pig/2018/MK693225	SC201807	MK693225	China	Group III	Pig
HN-QH23-As-10/China/Mosquito/2023/PP682378	HN-QH23-As-10	PP682378	China	Group III	Mosquito
HNxx-YY/China/Pig/2024/PQ658745	HNxx-YY	PQ658745	China	Group III	Pig
GETV-WH	GETV-WH	PV235474	China	Group III	Pig	★
HNzmd-XP1/China/Pig/2024/PQ658739	HNzmd-XP1	PQ658739	China	Group III	Pig
HNzmd-BY1/China/Pig/2024/PQ658749	HNzmd-BY1	PQ658749	China	Group III	Pig
GETV-GDFS2-2018/China/Pig/2018/MT086508	GETV-GDFS2-2018	MT086508	China	Group III	Pig
GDJM2022/China/Pig/2022/ON843770	GDJM2022	ON843770	China	Group III	Pig
GETV-YL/China/Pig/2021/OL352731	GETV-YL	OL352731	China	Group III	Pig
12IH26/Japan/Mosquito/2012/LC152056	12IH26	LC152056	Japan	Group III	Mosquito
15-I-752/Japan/Horse/2015/LC212972	15-I-752	LC212972	Japan	Group III	Horse
16-I-674/Japan/Horse/2016/LC223131	16-I-674	LC223131	Japan	Group III	Horse
16-I-599/Japan/Horse/2016/LC223130	16-I-599	LC223130	Japan	Group III	Horse
14-I-605-C1/Japan/Horse/2014/LC079088	14-I-605-C1	LC079088	Japan	Group III	Horse
GETV-JX-CHN-22/China/Pig/2022/OQ968487	GETV-JX-CHN-22	OQ968487	China	Group III	Pig
HNJZ-S1/China/Pig/2011/KY363862	HNJZ-S1	KY363862	China	Group III	Pig
SD201910/China/Pig/2019/MZ736786	SD201910	MZ736786	China	Group III	Pig
GX1/China/Pig/2019/MZ736796	GX1	MZ736796	China	Group III	Pig
HeN201907/China/Pig/2019/MZ736792	HeN201907	MZ736792	China	Group III	Pig
JS201809-2/China/Pig/2018/MZ736791	JS201809-2	MZ736791	China	Group III	Pig
dog202206/China/Dog/2022/OP593309	dog202206	OP593309	China	Group III	Dog
HNNY-1/China/Pig/2016/MG865966	HNNY-1	MG865966	China	Group III	Pig
HNPDS-1/China/Pig/2017/MG865968	HNPDS-1	MG865968	China	Group III	Pig
GD2202/China/Mosquito/2022/OP747412	GD2202	OP747412	China	Group III	Mosquito
SD2206/China/Pig/2022/PP623164	SD2206	PP623164	China	Group III	Pig
HuB201905/China/Pig/2019/MZ736787	HuB201905	MZ736787	China	Group III	Pig
SX201809/China/Pig/2018/MZ736789	SX201809	MZ736789	China	Group III	Pig
22IH8/Japan/Mosquito/2022/LC814433	22IH8	LC814433	Japan	Group III	Mosquito
GDQY2022/China/Pig/2022/ON987235	GDQY2022	ON987235	China	Group III	Pig
HeN202009-2/China/Pig/2020/MZ736801	HeN202009-2	MZ736801	China	Group III	Pig
HeN2021/China/Pig/2021/MZ736800	HeN2021	MZ736800	China	Group III	Pig
JL17/08/China/Mosquito/2017/MG869691	JL17/08	MG869691	China	Group III	Mosquito
JLy1/China/Pig/2023/PP236766	JLy1	PP236766	China	Group III	Pig
HB0234/China/Mosquito/2007/EU015062	HB0234	EU015062	China	Group III	Mosquito
GETV-V1/China/Pig/2016/KY399029	GETV-V1	KY399029	China	Group III	Pig
JS18/China/Pig/2018/MT210319	JS18	MT210319	China	Group III	Pig
FJ201807-1/China/Pig/2018/MZ736799	FJ201807-1	MZ736799	China	Group III	Pig
GX201909/China/Pig/2019/MZ736795	GX201909	MZ736795	China	Group III	Pig
GD201909/China/Pig/2019/MZ736797	GD201909	MZ736797	China	Group III	Pig
FJ202005-2/China/Pig/2020/MZ736788	FJ202005-2	MZ736788	China	Group III	Pig
AH9192/China/Pig/2017/MG865965	AH9192	MG865965	China	Group III	Pig
BJ0304/China/Pig/2021/OM363683	BJ0304	OM363683	China	Group III	Pig
Alphavirus_M1/China/Mosquito/2006/1EF011023	Alphavirus_M1	EF011023	China	Group III	Mosquito
M1/China/Mosquito/2007/EU015061	M1	EU015061	China	Group III	Mosquito
M_6-Mag_132/Japan/Mosquito/1956/MW410934	M_6-Mag_132	MW410934	Japan	Group II	Mosquito
Sagiyama_virus/Japan/Mosquito/1956/AB032553	Sagiyama_virus	AB032553	Japan	Group II	Mosquito
MM2021/Malaysia/Mosquito/1955/MN849355	MM2021	MN849355	Malaysia	Group I	Mosquito
AMM2021/Malaysia/Mosquito/1955/MT121984	AMM2021	MT121984	Malaysia	Group I	Mosquito
LEIV_16275_Mag/Russia/Mosquito/2007/EF631998	LEIV_16275_Mag	EF631998	Russia	Group IV	Mosquito
YN12031/China/Mosquito/2012/KY434327	YN12031	KY434327	China	Group IV	Mosquito
GETV/SW/Thailand/2017/Thailand/Pig/2017/LC534253	SW	LC534253	Thailand	Group IV	Pig
GETV-China/GX2020/China/Pangolin/2020/OR373097	GX2020	OR373097	China	Group IV	Pangolin
Rbsq202206/China/Squirrel/2022/OP593308	Rbsq202206	OP593308	China	Group IV	Squirrel
